# Supplementary material for: Neuroprotective function of microglia in the developing brain
Source: Neuronal Signal. 2021 Jan 22;5(1):NS20200024. doi: 10.1042/NS20200024 (PMC7823182; doi:10.1042/NS20200024)
Supplement: Supplementary video [file NS-2020-0024C_supp.zip]

Archive with 1 entries (1 files):
- NS-2020-0024C_supp.mp4
